# Supplementary material for: Clinical, Psychosocial, and Structural Factors Associated with the Detection of HIV Drug Resistance in Children Living with HIV in Kisumu, Kenya: Secondary Analysis of Data from the Opt4Kids Study
Source: Viruses. 2025 Sep 16;17(9):1246. doi: 10.3390/v17091246 (PMC12474375; doi:10.3390/v17091246)
Supplement: Supplementary file 1 [file viruses-17-01246-s001.zip]

Archive with 1 entries (1 files):
- viruses-3808909-supplementary.pdf
